# Supplementary material for: Effect of acute augmented feedback on between limb asymmetries and eccentric knee flexor strength during the Nordic hamstring exercise
Source: PeerJ. 2018 Jun 7;6:e4972. doi: 10.7717/peerj.4972 (PMC5994331; doi:10.7717/peerj.4972)
Supplement: Supplemental Information 1 [file peerj-06-4972-s001.xlsx]

## Sheet: First Edit
Player No.	Last Name	First Name	Age	Height (cm)	Weight (kg)	Group (1,2,3)	Playing Position	Front Leg	Jumping Leg	Kicking Leg	Dominant Leg	Throwing Arm	Feedback (first or second)	Years Playing Cricket	Previous Injuries	Average of Three Reps		Asymmetry				Strength Average		% difference of average force
																						Group
																Left	Right	Left is - / Right is +	Without Neg			Left	Right
1	Bazley	James	19	195.5	93.7	1	Bowler	Left	Left	Right		Right	2			296.592	293.419	-1.08139	1.08139			289.974	323.569	10.3825
2	Boyce	Cameron	24	172.5	79.1	1	Bowler	Left				Right	2			333.455	378.032	11.7919	11.7919
3	Buchanan	Nicholas	23	196.5	99.7	1	Bowler	Left	Right	Right		Right	2			299.908	380.016	21.0802	21.0802			Bowler
4	Burns	Joe	24	183	85.3	1	Batsman	Left	left	right	right	Right	2		Left hamstring tendon tear grade 1 (dec-13)	306.678	348.794	12.0748	12.0748			293.968	329.755	10.8525
5	Cutting	Ben	27	192	87	1	Bowler	Left				Right	2		Left BF (feb-14), Left Adductor Longus (aug-13), Right Adductor Longus (oct-12)	191.348	275.508	30.547	30.547
6	Feldman	Luke	29	186.5	97	1	Bowler	Left	Right	Right		Right	1		Right hamstring strain (nov-13), Left lateral hamstring tendinopathy (aug-13)	271.46	291.316	6.81614	6.81614		Group 1	Batter
7	Floros	Jason	23	189	80.6	1	Batsman	Right	left	right	right	Right	1			225.341	261.824	13.9339	13.9339			283.983	314.29	9.64294
8	Forrest	Peter	28	181	98.4	1	Batsman	Left	left	right	right	Right	2		Right HSI (feb-14)	274.251	295.359	7.14637	7.14637
9	Gannon	Cameron	25	197.5	95.2	1	Bowler	Left	Left	RIght		Right	1		Right HSI (oct-12), left HSI grade 1 BF medial strain (july-14)	352.809	416.56	15.3042	15.3042			Average Asymmetry (%)
10	George	Peter	28	203	90	1	Bowler	Left	Left	Right		right	2			257.916	300.998	14.313	14.313
11	Hartley	Chris	32	170	75.3	1	Wicketkeeper/Batsman	Right	right	right	right	Right	2			280.627	293.13	4.26534	4.26534			Group	Bowler	Batter
12	Hopes	James	35	179.5	92.1	1	Allrounder	Left				Right	1		Left HSI (aug-13, jan-13)	196.277	220.741	11.0824	11.0824			9.76714	10.7717	8.26034
13	Lynn	Chris	24	182.5	77.9	1	Batter	Right				Left	2		Left HSI (oct-11)	365.467	472.04	22.5771	22.5771			10.738	11.2565	9.96031
14	McDermott	Alister	22	180.5	86.5	1	Bowler	Left	Left	Right		Right	2			332.508	373.221	10.9086	10.9086
15	McDonald	Ronan	21	195	101.7	1	Bowler	Left	Right	Right		Right	1			306.534	330.562	7.26865	7.26865
16	Neser	Michael	25	183	82	1	Bowler	Left				Right	2			408.997	421.894	3.05685	3.05685
17	Peirson	James	21	180	81.9	1	Wicketkeeper	Left	right	right	right	Right	1			318.757	360.024	11.4622	11.4622
18	Reardon	Nathan	29	179.5	84.6	1	Batsman	Right	left	right	left	Right	1		Left lateral hamstring tendinopathy (dec-13)	182.934	185.575	1.42296	1.42296
19	Stevens	Nick	20	183	78.6	1	Batsman	Left	left	right	right	Right	1			317.809	297.574	-6.79987	6.79987
20	Wildermuth	Jack	21	192	86	1	Bowler	Left				Right	2			279.816	274.794	-1.82743	1.82743			Strength Average		% difference of average force
21	Callaghan	Sean	16	181	82	2	Bowler	Right			Left	Left	2	4	Torn right HS last winter - 8wks rehab	299.782	285.834	-4.87964	4.87964			Group
22	Day	Kaleb	16	191	73	2	Batter	Left			Right	Right	2	8		313.291	291.318	-7.54238	7.54238			Left	Right
23	Goostrey	Laing	15	198	75	2	Bowler	Right			Left	Left	2	7	Stress fx lower back - Sept 2013 - 7months rehab	287.998	269.825	-6.73498	6.73498			287.9	299.526	3.88164
24	O'Kiefe	Lachlan	18	181	80	2	Bowler	Left			Right	Right	2	9	torn left glute - 3yrs ago - 3month rehab	181.419	253.011	28.2959	28.2959
25	Perera	Ben	15	180	56	2	Batter	Left			Right	Right	2	6		297.075	264.802	-12.1875	12.1875
26	Pook	Aaron	17	176	80	2	Bat/bowl	Left			Right	Right	2	7	(L) back injury - 4yrs ago - no rehab	358.568	379.259	5.45572	5.45572			Bat/bowl was included in bowling group
27	Slater	Jackson	17	179	67	2	Bat/bowl	Left			Right	Right	2	11	knee injuries (both) - 3yrs ago - 3month rehab	250.133	310.683	19.4894	19.4894
28	Summers	Tim	15	165	55	2	Batter	Left			Right	Right	2	6		166.734	160.363	-3.97307	3.97307			Batter
29	Taylor	Matthew	14	173	50	2	Batter	Left			Right	Right	2	9		181.286	184.829	1.91673	1.91673		Group 2	314.704	304.228	-3.44356
30	Vincent	Kris	16	183	59	2	Bowler	Left			Right	Right	2	8		163.963	152.499	-7.51719	7.51719					3.32893
31	Ball	Calum	17	192	118	2	Bat	Left			Right	Right	1			587.757	502.084	-17.0634	17.0634
32	Bartlett	Xavier	15	190	85	2	bat	Left			Right	Right	1			202.26	264.903	23.6476	23.6476			Keepers are included in batting group
33	Cass	Liam	17	193	65	2	Bat	Left			Right	Right	1			268.325	309.161	13.2086	13.2086
34	Charlton	Jack	15	181	65	2	Bowl	Right			Left	Left	1			278.537	395.489	29.5713	29.5713			Bowlers
35	Flatley	Josh	15	183	75	2	Bat	Left			Right	Right	1			312.908	263.901	-18.5702	18.5702			267.797	296	9.52824
36	Grant	Matt	14	183	76	2	Bat/Bowl	Right			Left	Left	1			277.218	355.062	21.9242	21.9242
37	Hyde	Jim	15	165	57	2	Bat/Bowl	Left			Right	Right	1			218.41	242.502	9.9345	9.9345			Group Total asymm	Bowlers	Batters
38	Johnson	Jack	15	182	65	2	All Round	Left			Right	Right	1			247.042	263.308	6.17743	6.17743			Using all +ve
39	Kann	Josh	14	181	65	2	Bat/Bowl	Left			Right	Right	1			248.815	248.678	-0.0549573	0.0549573			10.9723	9.66534	11.9525
40	Kerr	Harry	16	185	77	2	Bowl	Left			Left	Right	1			358.824	389.822	7.952	7.952
41	Merrion	Zac	16	173	57	2	Bat/Bowl	Right			Right	Right	1			294.352	359.655	18.157	18.157			Batters
42	Richardson	Tim	16	183	78	2	Bat	Right			Right	Right	1			410.94	382.163	-7.52994	7.52994			True value	all +ve
43	Riley	Dylan	17	188	91	2	Bat/WK	Left				Right	1			411.761	387.604	-6.23248	6.23248			-2.51782	9.66534
44	Scaysbrook	Jack	16	186	78	2	Bat	Left			Right	Right	1			362.607	377.986	4.06876	4.06876
45	Scaysbrook	Michael	15	171	57	2	Bowl	Left			Right	Right	1			252.037	223.089	-12.976	12.976			Bowlers
46	Shields	Joel	15	173	65	2	Bat	Left			Right	Right	1			261.504	261.618	0.043575	0.043575			True value	all +ve
47	Taylor	Callum	16	178	63	2	Bat/Bowl	Left			Right	Right	1			239.315	248.02	3.5098	3.5098			7.93218	11.9525
48	Wieland	Ben	16	175	83	2	Bowl	Right			Left	Left	1			328.334	359.269	8.61036	8.61036
49	Arnold	Josh	21	189	82	3	Bowler	left			right	right	2			292.909	307.911	4.8724	4.8724
50	Arnold	Trent	18	186	87	3	Bowler	left			right	right	2			425.606	375.094	-13.4667	13.4667
51	Baird	Jack	16	186	58	3	Bat/Bowl	left			right	right	2			212.059	187.069	-13.3589	13.3589			Strength Average		% difference of average force
52	Black	Nathan	16	180	80	3	Bowler	left			right	right	2		Lower back muscle spasm	386.761	447.921	13.6543	13.6543			Group
53	Boyd	Ashley	17	182	82	3	Batter	left			right	right	2			378.962	385.793	1.77051	1.77051			Left	Right
54	Fisher	Isaac	16	181	72	3	Batter	right			left	left	2		Shin Splints, patella displacement injury (both sides)	320.277	374.108	14.3892	14.3892			289.157	316.713	8.70059
55	Gallager	Seb	25	187	100	3	Bat/Bowl	left			right	right	2			305.652	351.539	13.0531	13.0531
56	Graham	Jodan	21	175	70	3	Batter	left			right	right	2			218.255	239.015	8.68579	8.68579
57	Hargreaves	Jack	21	179	70	3	Batter	left			right	right	2			349.974	386.348	9.41475	9.41475			Bat/bowl was included in bowling group
58	Kammel	Aiden	18	187	80	3	Bat/Bowl	left			right	right	2			300.025	336.646	10.8782	10.8782
59	Lyons	Nathan	18	192	90	3	Bowler	left			right	right	2			277.743	331.289	16.1629	16.1629			Bowlers
60	McCloy	Ryan	18	187	90	3	Bowler	left			right	right	2			329.225	365.058	9.81553	9.81553			281.271	308.139	8.71969
61	Richardson	Oscar	18	180	72	3	Batter	left			right	right	2			323.702	300.306	-7.79083	7.79083		Group 3
62	Robinson	Andrew	33	182	93	3	Batter	right			left	left	2		Ankle strains	351.942	354.866	0.823972	0.823972
63	Smith	Tyler	21	188	77	3	Bat/Bowl	left			right	right	2			143.202	182.182	21.396	21.396			Keepers are included in batting group
64	Spann	Hartley	29	185	90	3	Bowler	Left				Right	2			214.815	234.063	8.22343	8.22343
65	Spargo	Michael	26	177	74	3	Bat/Bowl	right			both	left	2			403.063	506.922	20.4883	20.4883			Batter
66	Yelland	Patrick	26	189	85	3	Batter	left			right	right	2		Right knee recon	356.421	389.332	8.4532	8.4532			297.044	325.287	8.6825
67	Adams	Phil	25	193	102	3	Bowler	left			right	right	1	16yrs	(L) SX 1 yr in foot	459.396	451.42	-1.76699	1.76699
68	Briggs	Nathan	22	201	87	3	Bowler	left			right	right	1	10yrs	Right Knee reco 3yrs ago	160.774	176.429	8.87345	8.87345			Group Total asymm	Bowlers	Batters
69	Hemphrey	Clarke	25	192	94	3	Batter				right	right	1		Patella tendinitus (SIDE?), right shin stress fracture (WHEN?)	319.517	365.384	12.5531	12.5531			Using all +ve
70	Howse	Sam	19	173	93	3	Keep/Bat	left			right	right	1	14yrs	Strained left side in back, partial hammy tear (L) 2yrs	282.497	300.205	5.89872	5.89872			15.4634	12.0466	18.8802
71	Kruger	Paul	22	191	98	3	Bowler	left			left	left	1		shin splints and stress fracture (WHEN and SIDE?)	235.684	225.644	-4.44937	4.44937
72	Mahaffey	Brendan	19	183	92	3	Batter	right			right	right	1	10yrs		308.295	252.307	-22.1902	22.1902
73	Pomersback	Luke	29	188	95	3	Batter	right			right	right	1	20yrs	left and right patella injury (6 years ago)	307.326	437.095	29.689	29.689
74	Renshaw	Matt	18	192	83	3	Batter	left			right	right	1		right ACL 2 years, right meniscus 1 year	331.091	298.478	-10.9267	10.9267			Bowlers
75	Rowley	Thomas	20	180	76	3	Batter	left			right	right	1	13yrs		213.842	330.726	35.3417	35.3417			True value	all +ve
76	Sanders	Brian	20	178	74	3	Batter	right			right	right	1	15yrs		306.595	348.596	12.0486	12.0486			8.1593	12.0466
77	Shooks	Dylan	19	179	79	3	Batter	left			right	right	1	10yrs	full knee reco (2yrs) Right no rehab	168.811	88.0157	-91.7967	91.7967
78	Shuard	Josh	21	183	77	3	Bowler	left			right	right	1	15yrs		205.306	224.161	8.41152	8.41152
79	Thompson	Mark	23	186	78	3	Bowler	left			right	right	1	10yrs	hip flexor and groin strains (WHEN? And SIDE?)	194.364	213.766	9.07633	9.07633
80	Thomson	Sam	23	190	86	3	Batter	left			right	right	1	10yrs	back surgery, pain through left side	260.571	345.195	24.5148	24.5148			Batters
81	Tibbits	Jason	22	171	72	3	Keep/Bat	left			right	right	1	12yrs		251.665	334.105	24.675	24.675			True value	all +ve
82	White	Preston	24	170	85	3	Bat/Bowl	right			right	left	1			235.015	321.255	26.8446	26.8446			3.26788	18.8802

## Sheet: Feedback test
Player No.	Age	Height (cm)	Weight (kg)	Group	Playing Position	Front Leg	Dominant Leg	Throwing Arm	Feedback (first or second)	Years Playing Cricket	Previous Injuries	Wk 1		% Asym	Wk 1		% Asym	Wk 2		% Asym	Wk 2		% Asym	Log Tranformed								% Asym				Average of left and right								No Feedback Mean Peak	FB Mean Peak				Feedback first or second
												Set 1			Set 2			Set 1			Set 2			Wk1 Set1		Wk1 Set2		Wk2 Set1		Wk2 Set2		Wk1 Set1	Wk1 Set2	Wk2 Set1	Wk2 Set2	wk 1	wk 2	Log Wk1 Set2	Log Wk2 Set2	No feedback		Feedback					Absolute % Asym
												L	R		L	R		L	R		L	R		L	R	L	R	L	R	L	R					set 2	set 2			L	R	L	R				Wk1 Set2	Wk2 Set2
21	16	181	82	1	Bowler	2	1	1	2	4	Torn right HS last winter - 8wks rehab	286.549	292.726	2.11028	302.502	284.13	-6.4663	293.034	295.776	0.92694	320.278	339.289	5.60319	565.8	567.9	571.2	564.9	568	569	576.9	582.7	5.6	2.9	9.3	14.7	293.316	329.783	568.05	579.8	302.502	284.13	320.278	339.289	293.316	329.783		6.07356	5.93579	2
22	16	191	73	1	Batter	1	2	2	2	8		313.291	291.318	-7.54238	313.291	291.318	-7.54238	256.728	253.002	-1.47272	246.18	214.888	-14.562	574.7	567.4	574.7	567.4	554.8	553.3	550.6	537	0	0	4.1	15.1	302.305	230.534	571.05	543.8	313.291	291.318	246.18	214.888	302.305	230.534		7.0134	12.711	2
24	18	181	80	1	Bowler	1	2	2	2	9	torn left glute - 3yrs ago - 3month rehab	222.98	261.364	14.6859	278.057	295.821	6.00476	318.594	336.475	5.31431	337.356	340.297	0.864245	540.7	556.6	562.8	569	576.4	581.9	582.1	583	24.7	13.2	5.9	1.1	286.939	338.827	565.9	582.55	278.057	295.821	337.356	340.297	286.939	338.827		6.38837	0.871779	2
26	17	176	80	1	Bat/bowl	1	2	2	2	7	(L) back injury - 4yrs ago - no rehab	340.142	362.357	6.1306	325.478	364.936	10.8125	360.031	408.94	11.96	364.774	393.819	7.3753	582.9	589.3	578.5	590	588.6	601.4	589.9	597.6	4.3	0.7	1.3	3.7	345.207	379.296	584.25	593.75	325.478	364.936	364.774	393.819	345.207	379.296		12.1233	7.96256	2
27	17	179	67	1	Bat/bowl	1	2	2	2	11	knee injuries (both) - 3yrs ago - 3month rehab	231.213	289.734	20.1983	185.027	232.01	20.2504	275.63	304.409	9.45385	322.207	308.149	-4.56219	544.3	566.9	522.1	544.7	561.9	571.8	577.5	573.1	20	19.9	16.9	1.2	208.519	315.178	533.4	575.3	185.027	232.01	322.207	308.149	208.519	315.178		25.3925	4.36313	2
28	15	165	55	1	Batter	1	2	2	2	6		158.555	145.461	-9.00195	169.249	153.974	-9.92048	152.109	157.847	3.63475	182.974	184.713	0.941461	506.6	498	513.1	503.7	502.5	506.2	520.9	521.9	6.7	5.9	20.3	17	161.612	183.844	508.4	521.4	169.249	153.974	182.974	184.713	161.612	183.844		9.02515	0.950408	2
29	14	173	50	1	Batter	1	2	2	2	9		157.966	165.04	4.28663	153.701	169.666	9.40947	170.749	172.842	1.21055	176.979	187.187	5.45319	506.2	510.6	503.5	513.4	514	515.2	517.6	523.2	2.7	2.8	3.6	8.3	161.684	182.083	508.45	520.4	153.701	169.666	176.979	187.187	161.684	182.083		10.3868	5.76772	2
30	16	183	59	1	Bowler	1	2	2	2	8		163.963	152.499	-7.51719	206.265	206.848	0.28185	240.009	259.676	7.57354	238.739	214.478	-11.3118	510	502.7	532.9	533.2	548.1	555.9	547.5	536.8	25.8	35.6	0.5	17.4	206.556	226.609	533.05	542.15	206.265	206.848	238.739	214.478	206.556	226.609		0.282647	10.1623	2
32	15	190	85	2	bat	1	2	2	1			202.26	264.903	23.6476	274.383	348.067	21.1694	301.701	315.576	4.39682	291.564	298.597	2.35546	531	557.9	561.5	585.2	570.9	575.4	567.5	569.9	35.7	31.4	3.4	5.4	311.225	295.081	573.35	568.7	291.564	298.597	274.383	348.067	295.081	311.225		26.8543	2.41228	1
33	17	193	65	2	Bat	1	2	2	1			268.325	309.161	13.2086	212.508	288.304	26.2902	249.016	320.668	22.3446	251.706	309.128	18.5755	559.2	573.4	535.9	566.4	551.8	577	552.8	573.4	20.8	6.7	1.1	3.6	250.406	280.417	551.15	563.1	251.706	309.128	212.508	288.304	280.417	250.406		35.6672	22.8131	1
34	15	181	65	2	Bowl	2	1	1	1			278.537	395.489	29.5713	309.485	448.573	31.0067	310.387	344.994	10.0311	309.197	366.675	15.6753	563	598	573.5	610.6	573.8	584.4	573.4	590.4	11.1	13.4	0.4	6.3	379.029	337.936	592.05	581.9	309.197	366.675	309.485	448.573	337.936	379.029		44.9417	18.5892	1
35	15	183	75	2	Bat	1	2	2	1			312.908	263.901	-18.5702	338.104	303.182	-11.5185	314.989	379.602	17.0214	355.448	341.892	-3.9651	574.6	557.6	582.3	571.4	575.3	593.9	587.3	583.4	8.1	14.9	12.8	9.9	320.643	348.67	576.85	585.35	355.448	341.892	338.104	303.182	348.67	320.643		10.3288	3.81387	1
37	15	165	57	2	Bat/Bowl	1	2	2	1			218.41	242.502	9.9345	240.402	261.749	8.15565	238.366	243.211	1.99209	232.231	254.933	8.90522	538.6	549.1	548.2	556.7	547.4	549.4	544.8	554.1	10.1	7.9	2.6	4.8	251.075	243.582	552.45	549.45	232.231	254.933	240.402	261.749	243.582	251.075		8.87986	9.77577	1
39	14	181	65	2	Bat/Bowl	1	2	2	1			248.815	248.678	-0.0549573	233.318	269.975	13.5779	248.575	257.894	3.61375	264.649	268.361	1.38333	551.7	551.6	545.2	559.8	551.6	555.3	557.8	559.2	6.2	8.6	6.5	4.1	251.646	266.505	552.5	558.5	264.649	268.361	233.318	269.975	266.505	251.646		15.7112	1.40274	1
41	16	173	57	2	Bat/Bowl	2	2	2	1			294.352	359.655	18.157	329.995	326.451	-1.08551	285.688	318.467	10.2925	299.873	322.581	7.03948	568.5	588.5	579.9	578.8	565.5	576.4	570.3	577.6	12.1	9.2	5	1.3	328.223	311.227	579.35	573.95	299.873	322.581	329.995	326.451	311.227	328.223		1.07386	7.57255	1
42	16	183	78	2	Bat	2	2	2	1			410.94	382.163	-7.52994	419.467	423.576	0.970075	394.371	354.771	-11.1621	393.501	360.77	-9.07235	601.8	594.6	603.9	604.9	597.7	587.1	597.5	588.8	2.1	10.8	0.2	1.7	421.521	377.135	604.4	593.15	393.501	360.77	419.467	423.576	377.135	421.521		0.979577	8.31773	1
44	16	186	78	2	Bat	1	2	2	1			362.607	377.986	4.06876	366.011	383.238	4.49503	396.354	394.563	-0.454004	393.002	371.252	-5.85865	589.3	593.5	590.3	594.9	598.2	597.8	597.4	591.7	0.9	1.4	0.8	5.9	374.625	382.127	592.6	594.55	393.002	371.252	366.011	383.238	382.127	374.625		4.70659	5.53441	1
45	15	171	57	2	Bowl	1	2	2	1			252.037	223.089	-12.976	304.106	316.032	3.77357	304.714	281.119	-8.39325	292.408	294.486	0.705523	553	540.8	571.7	575.6	571.9	563.9	567.8	568.5	20.7	41.7	4	4.8	310.069	293.447	573.65	568.15	292.408	294.486	304.106	316.032	293.447	310.069		3.92155	0.710536	1
46	15	173	65	2	Bat	1	2	2	1			261.504	261.618	0.043575	271.432	350.305	22.5157	292.04	318.427	8.28687	285.23	317.546	10.1768	556.6	556.7	560.4	585.9	567.7	576.3	565.3	576.1	3.8	33.9	2.3	0.3	310.869	301.388	573.15	570.7	285.23	317.546	271.432	350.305	301.388	310.869		29.0584	11.3298	1
47	16	178	63	2	Bat/Bowl	1	2	2	1			239.315	248.02	3.5098	247.007	222.626	-10.9512	273.185	244.583	-11.6942	258.318	256.61	-0.665341	547.8	551.4	550.9	540.5	561	550	555.4	554.8	3.2	10.2	5.4	4.9	234.817	257.464	545.7	555.1	258.318	256.61	247.007	222.626	257.464	234.817		9.87031	0.660943	1
48	16	175	83	2	Bowl	2	1	1	1			328.334	359.269	8.61036	343.196	370.239	7.30412	362.794	364.691	0.520166	361.612	389.15	7.07644	579.4	588.4	583.8	591.4	589.4	589.9	589.1	596.4	4.5	3.1	0.3	6.7	356.717	375.381	587.6	592.75	361.612	389.15	343.196	370.239	375.381	356.717		7.87966	7.61534	1
49	21	189	82	3	Bowler	1	2	2	2			293	308	5	360	366	2	336	327	-3	321	379	15	568	573	588.6	590.3	581.7	579	577.1	593.8	22.9	18.8	4.5	15.9	363	350	589.45	585.45	360	366	321	379	363	350		1.66667	18.0685	2
50	18	186	87	3	Bowler	1	2	2	2			426	375	-13	439	379	-16	355	345	-3	407	393	-4	605.4	592.7	608.4	593.8	587.2	584.4	600.9	597.4	3.1	1.1	14.6	13.9	409	400	601.1	599.15	439	379	407	393	409	400		13.6674	3.4398	2
52	16	180	80	3	Bowler	1	2	2	2		Lower back muscle spasm	387	448	14	334	391	14	361	417	14	354	404	12	595.8	610.5	581.1	596.9	588.9	603.3	586.9	600.1	13.7	12.7	1.9	3.1	362.5	379	589	593.5	334	391	354	404	362.5	379		17.0659	14.1243	2
53	17	182	82	3	Batter	1	2	2	2			379	386	2	364	399	9	361	409	12	377	371	-2	593.8	595.6	589.7	598.9	588.9	601.4	593.2	591.6	4	3.4	4.4	9.3	381.5	374	594.3	592.4	364	399	377	371	381.5	374		9.61538	1.59151	2
54	16	181	72	3	Batter	2	1	1	2		Shin Splints, patella displacement injury (both sides)	320	374	14	306	389	21	305	408	25	284	429	34	576.8	592.4	572.4	596.4	572	601.1	564.9	606.1	4.4	4	6.9	5.1	347.5	356.5	584.4	585.5	306	389	284	429	347.5	356.5		27.1242	51.0563	2
55	25	187	100	3	Bat/Bowl	1	2	2	2			306	352	13	280	331	16	313	377	17	367	404	9	572.4	586.4	563.5	580.2	574.6	593.2	590.5	600.1	8.5	6	17.3	7.2	305.5	385.5	571.85	595.3	280	331	367	404	305.5	385.5		18.2143	10.0817	2
57	21	179	70	3	Batter	1	2	2	2			350	386	9	358	372	4	369	379	3	344	379	9	585.8	595.6	588.1	591.9	591.1	593.8	584.1	593.8	2.3	3.6	6.8	0	365	361.5	590	588.95	358	372	344	379	365	361.5		3.91061	10.1744	2
59	18	192	90	3	Bowler	1	2	2	2			278	331	16	275	319	14	242	313	23	320	410	22	562.8	580.2	561.7	576.5	548.9	574.6	576.8	601.6	1.1	3.6	32.2	31	297	365	569.1	589.2	275	319	320	410	297	365		16	28.125	2
61	18	180	72	3	Batter	1	2	2	2			324	300	-8	238	257	8	265	277	4	255	260	2	578.1	570.4	547.2	554.9	558	562.4	554.1	556.1	26.5	14.3	3.8	6.1	247.5	257.5	551.05	555.1	238	257	255	260	247.5	257.5		7.98319	1.96078	2
62	33	182	93	3	Batter	2	1	1	2		Ankle strains	352	355	1	365	329	-11	320	320	0	346	358	3	586.4	587.2	590	579.6	576.8	576.8	584.6	588.1	3.7	7.3	8.1	11.9	347	352	584.8	586.35	365	329	346	358	347	352		9.86301	3.46821	2
63	21	188	77	3	Bat/Bowl	1	2	2	2			143	182	21	210	268	22	275	336	18	303	358	16	496.3	520.4	534.7	559.1	561.7	581.7	571.4	588.1	46.9	47.3	10.2	6.5	239	330.5	546.9	579.75	210	268	303	358	239	330.5		27.619	18.1518	2
65	26	177	74	3	Bat/Bowl	2	1	1	2			403	507	20	355	490	27	378	497	24	411	468	12	599.9	622.9	587.2	619.4	593.5	620.9	601.9	614.8	11.9	3.4	8.7	5.8	422.5	439.5	603.3	608.35	355	490	411	468	422.5	439.5		38.0282	13.8686	2
67	25	193	102	4	Bowler	1	2	2	1	16yrs	(L) SX 1 yr in foot	459	451	-2	477	489	2	384	478	20	406	499	19	612.9	611.1	616.8	619.2	595.1	617	600.6	621.3	3.9	8.4	5.7	4.4	483	452.5	618	610.95	406	499	477	489	452.5	483		2.51572	22.9064	1
68	22	201	87	4	Bowler	1	2	2	1	10yrs	Right Knee reco 3yrs ago	161	176	9	199	213	7	211	253	16	198	241	18	508.1	517	529.3	536.1	535.2	553.3	528.8	548.5	23.6	21	6.2	4.7	206	219.5	532.7	538.65	198	241	199	213	219.5	206		7.03518	21.7172	1
69	25	192	94	4	Batter		2	2	1		Patella tendinitus (SIDE?), right shin stress fracture (WHEN?)	320	365	13	306	327	6	352	418	16	305	337	9	576.8	590	572.4	579	586.4	603.5	572	582	4.4	10.4	13.4	19.4	316.5	321	575.7	577	305	337	306	327	321	316.5		6.86275	10.4918	1
70	19	173	93	4	Keep/Bat	1	2	2	1	14yrs	Strained left side in back, partial hammy tear (L) 2yrs	282	300	6	253	285	11	272	369	26	276	355	22	564.2	570.4	553.3	565.2	560.6	591.1	562	587.2	10.3	5	1.5	3.8	269	315.5	559.25	574.6	276	355	253	285	315.5	269		12.6482	28.6232	1
72	19	183	92	4	Batter	2	2	2	1	10yrs		308	252	-22	254	240	-6	262	296	12	284	328	13	573	552.9	553.7	548.1	556.8	569	564.9	579.3	17.5	4.8	8.4	10.8	247	306	550.9	572.1	284	328	254	240	306	247		5.51181	15.493	1
76	20	178	74	4	Batter	2	2	2	1	15yrs		307	349	12	386	452	15	314	458	32	349	496	30	572.7	585.5	595.6	611.4	574.9	612.7	585.5	620.7	25.7	29.5	11.1	8.3	419	422.5	603.5	603.1	349	496	386	452	422.5	419		17.0984	42.1203	1
77	19	179	79	4	Batter	1	2	2	1	10yrs	full knee reco (2yrs) Right no rehab	169	88	-92	252	162	-55	238	188	-27	276	231	-19	513	447.7	552.9	508.8	547.2	523.6	562	544.2	49.1	84.1	16	22.9	207	253.5	530.85	553.1	276	231	252	162	253.5	207		35.7143	16.3043	1
78	21	183	77	4	Bowler	1	2	2	1	15yrs		205	224	8	206	211	2	158	227	31	162	219	26	532.3	541.2	532.8	535.2	506.3	542.5	508.8	538.9	0.5	5.8	2.5	3.5	208.5	190.5	534	523.85	162	219	206	211	190.5	208.5		2.42718	35.1852	1
79	23	186	78	4	Bowler	1	2	2	1	10yrs	hip flexor and groin strains (WHEN? And SIDE?)	194	214	9	259	275	6	264	320	17	257	323	20	526.8	536.6	555.7	561.7	557.6	576.8	554.9	577.8	33.5	28.5	2.7	0.9	267	290	558.7	566.35	257	323	259	275	290	267		6.17761	25.6809	1
80	23	190	86	4	Batter	1	2	2	1	10yrs	back surgery, pain through left side	261	345	25	256	308	17	176	306	43	168	279	40	556.5	584.4	554.5	573	517	572.4	512.4	563.1	1.9	10.7	4.5	8.8	282	223.5	563.75	537.75	168	279	256	308	223.5	282		20.3125	66.0714	1
81	22	171	72	4	Keep/Bat	1	2	2	1	12yrs		252	334	25	280	341	18	275	384	28	271	350	23	552.9	581.1	563.5	583.2	561.7	595.1	560.2	585.8	11.1	2.1	1.5	8.9	310.5	310.5	573.35	573	271	350	280	341	310.5	310.5		21.7857	29.1513	1
															291.704	316	6.1712	291.479	327.944	9.84993	300.437	331.95																					Mean	305.193	314.853
																																											SD	69.4874	72.5487
					Note:
[truncated: 2 more columns]

## Sheet: Check to see which limb changes
Player No.	Age	Height (cm)	Weight (kg)	Group	Playing Position	Front Leg	Dominant Leg	Throwing Arm	Feedback (first or second)	Years Playing Cricket	Previous Injuries	Wk 1		% Asym	Wk 2		% Asym	Log Tranformed				% Asym		Average of left and right											Feedback first or second	Absolute % Asym
												Set 2			Set 2			Wk1 Set2		Wk2 Set2		Wk1 Set2	Wk2 Set2	wk 1	wk 2	Log Wk1 Set2	Log Wk2 Set2	No feedback		Feedback			Absolute % Asym			no feedback	Feedback		No Feedback		Feedback
												L	R		L	R		L	R	L	R			set 2	set 2			L	R	L	R		Wk1 Set2	Wk2 Set2					Weak	Strong	Same Limb	Same Limb
21	16	181	82	1	Bowler	2	1	1	2	4	Torn right HS last winter - 8wks rehab	302.502	284.13	-6.4663	320.278	339.289	5.60319	571.2	564.9	576.9	582.7	2.9	14.7	293.316	329.783	568.05	579.8	302.502	284.13	320.278	339.289		6.07356	5.93579	2	6.07356	5.93579		284	303	339	320
22	16	191	73	1	Batter	1	2	2	2	8		313.291	291.318	-7.54238	246.18	214.888	-14.562	574.7	567.4	550.6	537	0	15.1	302.305	230.534	571.05	543.8	313.291	291.318	246.18	214.888		7.0134	12.711	2	7.0134	12.711		291	313	215	246
24	18	181	80	1	Bowler	1	2	2	2	9	torn left glute - 3yrs ago - 3month rehab	278.057	295.821	6.00476	337.356	340.297	0.864245	562.8	569	582.1	583	13.2	1.1	286.939	338.827	565.9	582.55	278.057	295.821	337.356	340.297		6.38837	0.871779	2	6.38837	0.871779		278.057	295.821	337.356	340.297
26	17	176	80	1	Bat/bowl	1	2	2	2	7	(L) back injury - 4yrs ago - no rehab	325.478	364.936	10.8125	364.774	393.819	7.3753	578.5	590	589.9	597.6	0.7	3.7	345.207	379.296	584.25	593.75	325.478	364.936	364.774	393.819		12.1233	7.96256	2	12.1233	7.96256		325.478	364.936	364.774	393.819
27	17	179	67	1	Bat/bowl	1	2	2	2	11	knee injuries (both) - 3yrs ago - 3month rehab	185.027	232.01	20.2504	322.207	308.149	-4.56219	522.1	544.7	577.5	573.1	19.9	1.2	208.519	315.178	533.4	575.3	185.027	232.01	322.207	308.149		25.3925	4.36313	2	25.3925	4.36313		185.027	232.01	322.207	308.149
28	15	165	55	1	Batter	1	2	2	2	6		169.249	153.974	-9.92048	182.974	184.713	0.941461	513.1	503.7	520.9	521.9	5.9	17	161.612	183.844	508.4	521.4	169.249	153.974	182.974	184.713		9.02515	0.950408	2	9.02515	0.950408		154	169	185	183
29	14	173	50	1	Batter	1	2	2	2	9		153.701	169.666	9.40947	176.979	187.187	5.45319	503.5	513.4	517.6	523.2	2.8	8.3	161.684	182.083	508.45	520.4	153.701	169.666	176.979	187.187		10.3868	5.76772	2	10.3868	5.76772		153.701	169.666	176.979	187.187
30	16	183	59	1	Bowler	1	2	2	2	8		206.265	206.848	0.28185	238.739	214.478	-11.3118	532.9	533.2	547.5	536.8	35.6	17.4	206.556	226.609	533.05	542.15	206.265	206.848	238.739	214.478		0.282647	10.1623	2	0.282647	10.1623		206.265	206.848	238.739	214.478
32	15	190	85	2	bat	1	2	2	1			274.383	348.067	21.1694	291.564	298.597	2.35546	561.5	585.2	567.5	569.9	31.4	5.4	311.225	295.081	573.35	568.7	291.564	298.597	274.383	348.067		26.8543	2.41228	1	2.41228	26.8543		291.564	298.597	274.383	348.067
33	17	193	65	2	Bat	1	2	2	1			212.508	288.304	26.2902	251.706	309.128	18.5755	535.9	566.4	552.8	573.4	6.7	3.6	250.406	280.417	551.15	563.1	251.706	309.128	212.508	288.304		35.6672	22.8131	1	22.8131	35.6672		251.706	309.128	212.508	288.304
34	15	181	65	2	Bowl	2	1	1	1			309.485	448.573	31.0067	309.197	366.675	15.6753	573.5	610.6	573.4	590.4	13.4	6.3	379.029	337.936	592.05	581.9	309.197	366.675	309.485	448.573		44.9417	18.5892	1	18.5892	44.9417		309.197	366.675	309.485	448.573
35	15	183	75	2	Bat	1	2	2	1			338.104	303.182	-11.5185	355.448	341.892	-3.9651	582.3	571.4	587.3	583.4	14.9	9.9	320.643	348.67	576.85	585.35	355.448	341.892	338.104	303.182		10.3288	3.81387	1	3.81387	10.3288		342	355	303	338
37	15	165	57	2	Bat/Bowl	1	2	2	1			240.402	261.749	8.15565	232.231	254.933	8.90522	548.2	556.7	544.8	554.1	7.9	4.8	251.075	243.582	552.45	549.45	232.231	254.933	240.402	261.749		8.87986	9.77577	1	9.77577	8.87986		232.231	254.933	240.402	261.749
39	14	181	65	2	Bat/Bowl	1	2	2	1			233.318	269.975	13.5779	264.649	268.361	1.38333	545.2	559.8	557.8	559.2	8.6	4.1	251.646	266.505	552.5	558.5	264.649	268.361	233.318	269.975		15.7112	1.40274	1	1.40274	15.7112		264.649	268.361	233.318	269.975
41	16	173	57	2	Bat/Bowl	2	2	2	1			329.995	326.451	-1.08551	299.873	322.581	7.03948	579.9	578.8	570.3	577.6	9.2	1.3	328.223	311.227	579.35	573.95	299.873	322.581	329.995	326.451		1.07386	7.57255	1	7.57255	1.07386		299.873	322.581	329.995	326.451
42	16	183	78	2	Bat	2	2	2	1			419.467	423.576	0.970075	393.501	360.77	-9.07235	603.9	604.9	597.5	588.8	10.8	1.7	421.521	377.135	604.4	593.15	393.501	360.77	419.467	423.576		0.979577	8.31773	1	8.31773	0.979577		361	394	424	419
44	16	186	78	2	Bat	1	2	2	1			366.011	383.238	4.49503	393.002	371.252	-5.85865	590.3	594.9	597.4	591.7	1.4	5.9	374.625	382.127	592.6	594.55	393.002	371.252	366.011	383.238		4.70659	5.53441	1	5.53441	4.70659		371	393	383	366
45	15	171	57	2	Bowl	1	2	2	1			304.106	316.032	3.77357	292.408	294.486	0.705523	571.7	575.6	567.8	568.5	41.7	4.8	310.069	293.447	573.65	568.15	292.408	294.486	304.106	316.032		3.92155	0.710536	1	0.710536	3.92155		292.408	294.486	304.106	316.032
46	15	173	65	2	Bat	1	2	2	1			271.432	350.305	22.5157	285.23	317.546	10.1768	560.4	585.9	565.3	576.1	33.9	0.3	310.869	301.388	573.15	570.7	285.23	317.546	271.432	350.305		29.0584	11.3298	1	11.3298	29.0584		285.23	317.546	271.432	350.305
47	16	178	63	2	Bat/Bowl	1	2	2	1			247.007	222.626	-10.9512	258.318	256.61	-0.665341	550.9	540.5	555.4	554.8	10.2	4.9	234.817	257.464	545.7	555.1	258.318	256.61	247.007	222.626		9.87031	0.660943	1	0.660943	9.87031		257	258	223	247
48	16	175	83	2	Bowl	2	1	1	1			343.196	370.239	7.30412	361.612	389.15	7.07644	583.8	591.4	589.1	596.4	3.1	6.7	356.717	375.381	587.6	592.75	361.612	389.15	343.196	370.239		7.87966	7.61534	1	7.61534	7.87966		361.612	389.15	343.196	370.239
49	21	189	82	3	Bowler	1	2	2	2			360	366	2	321	379	15	588.6	590.3	577.1	593.8	18.8	15.9	363	350	589.45	585.45	360	366	321	379		1.66667	18.0685	2	1.66667	18.0685		360	366	321	379
50	18	186	87	3	Bowler	1	2	2	2			439	379	-16	407	393	-4	608.4	593.8	600.9	597.4	1.1	13.9	409	400	601.1	599.15	439	379	407	393		13.6674	3.4398	2	13.6674	3.4398		379	439	393	407
52	16	180	80	3	Bowler	1	2	2	2		Lower back muscle spasm	334	391	14	354	404	12	581.1	596.9	586.9	600.1	12.7	3.1	362.5	379	589	593.5	334	391	354	404		17.0659	14.1243	2	17.0659	14.1243		334	391	354	404
53	17	182	82	3	Batter	1	2	2	2			364	399	9	377	371	-2	589.7	598.9	593.2	591.6	3.4	9.3	381.5	374	594.3	592.4	364	399	377	371		9.61538	1.59151	2	9.61538	1.59151		364	399	377	371
54	16	181	72	3	Batter	2	1	1	2		Shin Splints, patella displacement injury (both sides)	306	389	21	284	429	34	572.4	596.4	564.9	606.1	4	5.1	347.5	356.5	584.4	585.5	306	389	284	429		27.1242	51.0563	2	27.1242	51.0563		306	389	284	429
55	25	187	100	3	Bat/Bowl	1	2	2	2			280	331	16	367	404	9	563.5	580.2	590.5	600.1	6	7.2	305.5	385.5	571.85	595.3	280	331	367	404		18.2143	10.0817	2	18.2143	10.0817		280	331	367	404
57	21	179	70	3	Batter	1	2	2	2			358	372	4	344	379	9	588.1	591.9	584.1	593.8	3.6	0	365	361.5	590	588.95	358	372	344	379		3.91061	10.1744	2	3.91061	10.1744		358	372	344	379
59	18	192	90	3	Bowler	1	2	2	2			275	319	14	320	410	22	561.7	576.5	576.8	601.6	3.6	31	297	365	569.1	589.2	275	319	320	410		16	28.125	2	16	28.125		275	319	320	410
61	18	180	72	3	Batter	1	2	2	2			238	257	8	255	260	2	547.2	554.9	554.1	556.1	14.3	6.1	247.5	257.5	551.05	555.1	238	257	255	260		7.98319	1.96078	2	7.98319	1.96078		238	257	255	260
62	33	182	93	3	Batter	2	1	1	2		Ankle strains	365	329	-11	346	358	3	590	579.6	584.6	588.1	7.3	11.9	347	352	584.8	586.35	365	329	346	358		9.86301	3.46821	2	9.86301	3.46821		329	365	358	346
63	21	188	77	3	Bat/Bowl	1	2	2	2			210	268	22	303	358	16	534.7	559.1	571.4	588.1	47.3	6.5	239	330.5	546.9	579.75	210	268	303	358		27.619	18.1518	2	27.619	18.1518		210	268	303	358
65	26	177	74	3	Bat/Bowl	2	1	1	2			355	490	27	411	468	12	587.2	619.4	601.9	614.8	3.4	5.8	422.5	439.5	603.3	608.35	355	490	411	468		38.0282	13.8686	2	38.0282	13.8686		355	490	411	468
67	25	193	102	4	Bowler	1	2	2	1	16yrs	(L) SX 1 yr in foot	477	489	2	406	499	19	616.8	619.2	600.6	621.3	8.4	4.4	483	452.5	618	610.95	406	499	477	489		2.51572	22.9064	1	22.9064	2.51572		406	499	477	489
68	22	201	87	4	Bowler	1	2	2	1	10yrs	Right Knee reco 3yrs ago	199	213	7	198	241	18	529.3	536.1	528.8	548.5	21	4.7	206	219.5	532.7	538.65	198	241	199	213		7.03518	21.7172	1	21.7172	7.03518		198	241	199	213
69	25	192	94	4	Batter		2	2	1		Patella tendinitus (SIDE?), right shin stress fracture (WHEN?)	306	327	6	305	337	9	572.4	579	572	582	10.4	19.4	316.5	321	575.7	577	305	337	306	327		6.86275	10.4918	1	10.4918	6.86275		305	337	306	327
70	19	173	93	4	Keep/Bat	1	2	2	1	14yrs	Strained left side in back, partial hammy tear (L) 2yrs	253	285	11	276	355	22	553.3	565.2	562	587.2	5	3.8	269	315.5	559.25	574.6	276	355	253	285		12.6482	28.6232	1	28.6232	12.6482		276	355	253	285
72	19	183	92	4	Batter	2	2	2	1	10yrs		254	240	-6	284	328	13	553.7	548.1	564.9	579.3	4.8	10.8	247	306	550.9	572.1	284	328	254	240		5.51181	15.493	1	15.493	5.51181		284	328	254	240
76	20	178	74	4	Batter	2	2	2	1	15yrs		386	452	15	349	496	30	595.6	611.4	585.5	620.7	29.5	8.3	419	422.5	603.5	603.1	349	496	386	452		17.0984	42.1203	1	42.1203	17.0984		349	496	386	452
77	19	179	79	4	Batter	1	2	2	1	10yrs	full knee reco (2yrs) Right no rehab	252	162	-55	276	231	-19	552.9	508.8	562	544.2	84.1	22.9	207	253.5	530.85	553.1	276	231	252	162		35.7143	16.3043	1	16.3043	35.7143		231	276	162	252
78	21	183	77	4	Bowler	1	2	2	1	15yrs		206	211	2	162	219	26	532.8	535.2	508.8	538.9	5.8	3.5	208.5	190.5	534	523.85	162	219	206	211		2.42718	35.1852	1	35.1852	2.42718		162	219	206	211
79	23	186	78	4	Bowler	1	2	2	1	10yrs	hip flexor and groin strains (WHEN? And SIDE?)	259	275	6	257	323	20	555.7	561.7	554.9	577.8	28.5	0.9	267	290	558.7	566.35	257	323	259	275		6.17761	25.6809	1	25.6809	6.17761		257	323	259	275
80	23	190	86	4	Batter	1	2	2	1	10yrs	back surgery, pain through left side	256	308	17	168	279	40	554.5	573	512.4	563.1	10.7	8.8	282	223.5	563.75	537.75	168	279	256	308		20.3125	66.0714	1	66.0714	20.3125		168	279	256	308
81	22	171	72	4	Keep/Bat	1	2	2	1	12yrs		280	341	18	271	350	23	563.5	583.2	560.2	585.8	2.1	8.9	310.5	310.5	573.35	573	271	350	280	341		21.7857	29.1513	1	29.1513	21.7857		271	350	280	341
												291.704	316	6.1712	300.437	331.95
																																								n green =	24		0.545455
					Note:

## Sheet: Calc Effect Size and Relative N
Player No.	Age	Height (cm)	Weight (kg)	Group	Playing Position	Front Leg	Dominant Leg	Throwing Arm	Feedback (first or second)	Years Playing Cricket	Previous Injuries	Wk 1		% Asym	Wk 2		% Asym	Log Tranformed				% Asym		Average of left and right									N/kg											Effect Size
												Set 2			Set 2			Wk1 Set2		Wk2 Set2		Wk1 Set2	Wk2 Set2	wk 1	wk 2	Log Wk1 Set2	Log Wk2 Set2	No feedback		Feedback			Wk 1	Wk 2		FB1		FB2			FB	NFB		Avg Force					Avg Force
												L	R		L	R		L	R	L	R			set 2	set 2			L	R	L	R					Wk 1	Wk 2	Wk 1	Wk 2					FB1		FB2			FB
21	16	181	82	1	Bowler	2	1	1	2	4	Torn right HS last winter - 8wks rehab	302.502	284.13	-6.4663	320.278	339.289	5.60319	571.2	564.9	576.9	582.7	2.9	14.7	293.316	329.783	568.05	579.8	302.502	284.13	320.278	339.289		3.57702	4.02175		3.66147	3.47154	3.57702	4.02175		3.66147	3.47154		WK1	Wk2	Wk1	Wk2
22	16	191	73	1	Batter	1	2	2	2	8		313.291	291.318	-7.54238	246.18	214.888	-14.562	574.7	567.4	550.6	537	0	15.1	302.305	230.534	571.05	543.8	313.291	291.318	246.18	214.888		4.14116	3.158		3.8524	4.31411	4.14116	3.158		3.8524	4.31411	Average	305	307	303	327		315
24	18	181	80	1	Bowler	1	2	2	2	9	torn left glute - 3yrs ago - 3month rehab	278.057	295.821	6.00476	337.356	340.297	0.864245	562.8	569	582.1	583	13.2	1.1	286.939	338.827	565.9	582.55	278.057	295.821	337.356	340.297		3.58674	4.23533		5.83122	5.19902	3.58674	4.23533		5.83122	5.19902	SD	73	64	78	72		73
26	17	176	80	1	Bat/bowl	1	2	2	2	7	(L) back injury - 4yrs ago - no rehab	325.478	364.936	10.8125	364.774	393.819	7.3753	578.5	590	589.9	597.6	0.7	3.7	345.207	379.296	584.25	593.75	325.478	364.936	364.774	393.819		4.31509	4.7412		4.27524	4.64893	4.31509	4.7412		4.27524	4.64893		-0.0291343		-0.319744			0.140789
27	17	179	67	1	Bat/bowl	1	2	2	2	11	knee injuries (both) - 3yrs ago - 3month rehab	185.027	232.01	20.2504	322.207	308.149	-4.56219	522.1	544.7	577.5	573.1	19.9	1.2	208.519	315.178	533.4	575.3	185.027	232.01	322.207	308.149		3.11222	4.70415		4.40483	4.27337	3.11222	4.70415		4.40483	4.27337
28	15	165	55	1	Batter	1	2	2	2	6		169.249	153.974	-9.92048	182.974	184.713	0.941461	513.1	503.7	520.9	521.9	5.9	17	161.612	183.844	508.4	521.4	169.249	153.974	182.974	184.713		2.9384	3.34261		3.87148	4.10008	2.9384	3.34261		3.87148	4.10008
29	14	173	50	1	Batter	1	2	2	2	9		153.701	169.666	9.40947	176.979	187.187	5.45319	503.5	513.4	517.6	523.2	2.8	8.3	161.684	182.083	508.45	520.4	153.701	169.666	176.979	187.187		3.23367	3.64166		5.7583	5.46012	3.23367	3.64166		5.7583	5.46012
30	16	183	59	1	Bowler	1	2	2	2	8		206.265	206.848	0.28185	238.739	214.478	-11.3118	532.9	533.2	547.5	536.8	35.6	17.4	206.556	226.609	533.05	542.15	206.265	206.848	238.739	214.478		3.50095	3.84082		5.40412	4.83507	3.50095	3.84082		5.40412	4.83507						d = .2 is a small effect
32	15	190	85	2	bat	1	2	2	1			274.383	348.067	21.1694	291.564	298.597	2.35546	561.5	585.2	567.5	569.9	31.4	5.4	311.225	295.081	573.35	568.7	291.564	298.597	274.383	348.067		3.66147	3.47154		4.80288	4.89906	4.42683	4.26829		4.80288	4.89906						d = .5 is a moderate effect
33	17	193	65	2	Bat	1	2	2	1			212.508	288.304	26.2902	251.706	309.128	18.5755	535.9	566.4	552.8	573.4	6.7	3.6	250.406	280.417	551.15	563.1	251.706	309.128	212.508	288.304		3.8524	4.31411		5.4398	5.1482	4.70115	4.5977		5.4398	5.1482						d = .8 or > is a large effect
34	15	181	65	2	Bowl	2	1	1	1			309.485	448.573	31.0067	309.197	366.675	15.6753	573.5	610.6	573.4	590.4	13.4	6.3	379.029	337.936	592.05	581.9	309.197	366.675	309.485	448.573		5.83122	5.19902		4.78259	4.63673	4.53125	4.7375		4.78259	4.63673
35	15	183	75	2	Bat	1	2	2	1			338.104	303.182	-11.5185	355.448	341.892	-3.9651	582.3	571.4	587.3	583.4	14.9	9.9	320.643	348.67	576.85	585.35	355.448	341.892	338.104	303.182		4.27524	4.64893		3.72725	4.08673	4.65244	4.56098		3.72725	4.08673
37	15	165	57	2	Bat/Bowl	1	2	2	1			240.402	261.749	8.15565	232.231	254.933	8.90522	548.2	556.7	544.8	554.1	7.9	4.8	251.075	243.582	552.45	549.45	232.231	254.933	240.402	261.749		4.40483	4.27337		4.2978	4.52267	4.82639	4.95139		4.2978	4.52267
39	14	181	65	2	Bat/Bowl	1	2	2	1			233.318	269.975	13.5779	264.649	268.361	1.38333	545.2	559.8	557.8	559.2	8.6	4.1	251.646	266.505	552.5	558.5	264.649	268.361	233.318	269.975		3.87148	4.10008		4.73529	4.43627	3.055	3.855		4.73529	4.43627
41	16	173	57	2	Bat/Bowl	2	2	2	1			329.995	326.451	-1.08551	299.873	322.581	7.03948	579.9	578.8	570.3	577.6	9.2	1.3	328.223	311.227	579.35	573.95	299.873	322.581	329.995	326.451		5.7583	5.46012		2.36782	2.52299	5.21429	5.16429		2.36782	2.52299
42	16	183	78	2	Bat	2	2	2	1			419.467	423.576	0.970075	393.501	360.77	-9.07235	603.9	604.9	597.5	588.8	10.8	1.7	421.521	377.135	604.4	593.15	393.501	360.77	419.467	423.576		5.40412	4.83507		3.36702	3.41489	3.3	4.05556		3.36702	3.41489
44	16	186	78	2	Bat	1	2	2	1			366.011	383.238	4.49503	393.002	371.252	-5.85865	590.3	594.9	597.4	591.7	1.4	5.9	374.625	382.127	592.6	594.55	393.002	371.252	366.011	383.238		4.80288	4.89906		2.89247	3.39247	3.4375	3.57639		2.89247	3.39247
45	15	171	57	2	Bowl	1	2	2	1			304.106	316.032	3.77357	292.408	294.486	0.705523	571.7	575.6	567.8	568.5	41.7	4.8	310.069	293.447	573.65	568.15	292.408	294.486	304.106	316.032		5.4398	5.1482		2.68478	3.32609	3.73118	3.78495		2.68478	3.32609
46	15	173	65	2	Bat	1	2	2	1			271.432	350.305	22.5157	285.23	317.546	10.1768	560.4	585.9	565.3	576.1	33.9	0.3	310.869	301.388	573.15	570.7	285.23	317.546	271.432	350.305		4.78259	4.63673		5.66216	5.70946	3.1039	4.29221		5.66216	5.70946
47	16	178	63	2	Bat/Bowl	1	2	2	1			247.007	222.626	-10.9512	258.318	256.61	-0.665341	550.9	540.5	555.4	554.8	10.2	4.9	234.817	257.464	545.7	555.1	258.318	256.61	247.007	222.626		3.72725	4.08673		2.62025	3.20886	5.70946	5.93919		2.62025	3.20886
48	16	175	83	2	Bowl	2	1	1	1			343.196	370.239	7.30412	361.612	389.15	7.07644	583.8	591.4	589.1	596.4	3.1	6.7	356.717	375.381	587.6	592.75	361.612	389.15	343.196	370.239		4.2978	4.52267		2.70779	2.47403				2.70779	2.47403
49	21	189	82	3	Bowler	1	2	2	2			360	366	2	321	379	15	588.6	590.3	577.1	593.8	18.8	15.9	363	350	589.45	585.45	360	366	321	379		4.42683	4.26829		3.42308	3.71795				3.42308	3.71795
50	18	186	87	3	Bowler	1	2	2	2			439	379	-16	407	393	-4	608.4	593.8	600.9	597.4	1.1	13.9	409	400	601.1	599.15	439	379	407	393		4.70115	4.5977		3.27907	2.59884				3.27907	2.59884
52	16	180	80	3	Bowler	1	2	2	2		Lower back muscle spasm	334	391	14	354	404	12	581.1	596.9	586.9	600.1	12.7	3.1	362.5	379	589	593.5	334	391	354	404		4.53125	4.7375		4.3125	4.3125				4.3125	4.3125
53	17	182	82	3	Batter	1	2	2	2			364	399	9	377	371	-2	589.7	598.9	593.2	591.6	3.4	9.3	381.5	374	594.3	592.4	364	399	377	371		4.65244	4.56098	Average	4.09007	4.11292	3.95473	4.27345		4.02175	3.57702
54	16	181	72	3	Batter	2	1	1	2		Shin Splints, patella displacement injury (both sides)	306	389	21	284	429	34	572.4	596.4	564.9	606.1	4	5.1	347.5	356.5	584.4	585.5	306	389	284	429		4.82639	4.95139	SD	1.06232	0.913955	0.801821	0.67061		3.158	4.14116
55	25	187	100	3	Bat/Bowl	1	2	2	2			280	331	16	367	404	9	563.5	580.2	590.5	600.1	6	7.2	305.5	385.5	571.85	595.3	280	331	367	404		3.055	3.855							4.23533	3.58674
57	21	179	70	3	Batter	1	2	2	2			358	372	4	344	379	9	588.1	591.9	584.1	593.8	3.6	0	365	361.5	590	588.95	358	372	344	379		5.21429	5.16429							4.7412	4.31509
59	18	192	90	3	Bowler	1	2	2	2			275	319	14	320	410	22	561.7	576.5	576.8	601.6	3.6	31	297	365	569.1	589.2	275	319	320	410		3.3	4.05556	effect size	-0.020246		-0.433682			4.70415	3.11222
61	18	180	72	3	Batter	1	2	2	2			238	257	8	255	260	2	547.2	554.9	554.1	556.1	14.3	6.1	247.5	257.5	551.05	555.1	238	257	255	260		3.4375	3.57639							3.34261	2.9384
62	33	182	93	3	Batter	2	1	1	2		Ankle strains	365	329	-11	346	358	3	590	579.6	584.6	588.1	7.3	11.9	347	352	584.8	586.35	365	329	346	358		3.73118	3.78495							3.64166	3.23367
63	21	188	77	3	Bat/Bowl	1	2	2	2			210	268	22	303	358	16	534.7	559.1	571.4	588.1	47.3	6.5	239	330.5	546.9	579.75	210	268	303	358		3.1039	4.29221							3.84082	3.50095
65	26	177	74	3	Bat/Bowl	2	1	1	2			355	490	27	411	468	12	587.2	619.4	601.9	614.8	3.4	5.8	422.5	439.5	603.3	608.35	355	490	411	468		5.70946	5.93919							4.26829	4.42683
67	25	193	102	4	Bowler	1	2	2	1	16yrs	(L) SX 1 yr in foot	477	489	2	406	499	19	616.8	619.2	600.6	621.3	8.4	4.4	483	452.5	618	610.95	406	499	477	489		4.73529	4.43627							4.5977	4.70115
68	22	201	87	4	Bowler	1	2	2	1	10yrs	Right Knee reco 3yrs ago	199	213	7	198	241	18	529.3	536.1	528.8	548.5	21	4.7	206	219.5	532.7	538.65	198	241	199	213		2.36782	2.52299							4.7375	4.53125
69	25	192	94	4	Batter		2	2	1		Patella tendinitus (SIDE?), right shin stress fracture (WHEN?)	306	327	6	305	337	9	572.4	579	572	582	10.4	19.4	316.5	321	575.7	577	305	337	306	327		3.36702	3.41489							4.56098	4.65244
70	19	173	93	4	Keep/Bat	1	2	2	1	14yrs	Strained left side in back, partial hammy tear (L) 2yrs	253	285	11	276	355	22	553.3	565.2	562	587.2	5	3.8	269	315.5	559.25	574.6	276	355	253	285		2.89247	3.39247							4.95139	4.82639
72	19	183	92	4	Batter	2	2	2	1	10yrs		254	240	-6	284	328	13	553.7	548.1	564.9	579.3	4.8	10.8	247	306	550.9	572.1	284	328	254	240		2.68478	3.32609							3.855	3.055
76	20	178	74	4	Batter	2	2	2	1	15yrs		386	452	15	349	496	30	595.6	611.4	585.5	620.7	29.5	8.3	419	422.5	603.5	603.1	349	496	386	452		5.66216	5.70946							5.16429	5.21429
77	19	179	79	4	Batter	1	2	2	1	10yrs	full knee reco (2yrs) Right no rehab	252	162	-55	276	231	-19	552.9	508.8	562	544.2	84.1	22.9	207	253.5	530.85	553.1	276	231	252	162		2.62025	3.20886							4.05556	3.3
78	21	183	77	4	Bowler	1	2	2	1	15yrs		206	211	2	162	219	26	532.8	535.2	508.8	538.9	5.8	3.5	208.5	190.5	534	523.85	162	219	206	211		2.70779	2.47403							3.57639	3.4375
79	23	186	78	4	Bowler	1	2	2	1	10yrs	hip flexor and groin strains (WHEN? And SIDE?)	259	275	6	257	323	20	555.7	561.7	554.9	577.8	28.5	0.9	267	290	558.7	566.35	257	323	259	275		3.42308	3.71795							3.78495	3.73118
80	23	190	86	4	Batter	1	2	2	1	10yrs	back surgery, pain through left side	256	308	17	168	279	40	554.5	573	512.4	563.1	10.7	8.8	282	223.5	563.75	537.75	168	279	256	308		3.27907	2.59884							4.29221	3.1039
81	22	171	72	4	Keep/Bat	1	2	2	1	12yrs		280	341	18	271	350	23	563.5	583.2	560.2	585.8	2.1	8.9	310.5	310.5	573.35	573	271	350	280	341		4.3125	4.3125							5.93919	5.70946
												291.704	316	6.1712	300.437	331.95															Average		4.02855	4.18588						Average	4.17342	4.04101
																															SD		0.944643	0.807494						SD	0.900482	0.858617
																																								Cohen D	0.150045
					Note:
[truncated: 24 more columns]
